# Supplementary material for: Reliability and Anatomical Agreement of High-Resolution Ultrasound for Measuring the Length and Thickness of the A1 Pulley: A Cadaveric Study
Source: Life (Basel). 2026 May 22;16(6):867. doi: 10.3390/life16060867 (PMC13301609; doi:10.3390/life16060867)
Supplement: Supplementary file 1 [file life-16-00867-s001.zip]

Archive with 1 entries (1 files):
- life-4229734-supplementary.pdf
